# Supplementary material for: How river drying influences greenhouse gas emissions: insights from species and gene shifts
Source: ISME Commun. 2025 Oct 16;5(1):ycaf187. doi: 10.1093/ismeco/ycaf187 (PMC12596672; doi:10.1093/ismeco/ycaf187)
Supplement: Attachment_1_ycaf187 [file attachment_1_ycaf187.xlsx]

## Sheet: NO3-→NO2-
NO3-→NO2-	Control		Short		Long
Gammaproteobacteria	4.22889	0.891518	3.14667	0.287072	3.57111	0.103526
Alphaproteobacteria	0.28125	0.059292	0.90625	0.0826776	0.04375	0.0012683
Actinomycetia	0	0	3.9	0.355799	0	0
Vicinamibacteria	0.2	0.0421632	0.7	0.0638613	10	0.289898
Terriglobia	0	0	0	0	9.7	0.281201
Planctomycetia	0	0	0.21	0.0191584	0.62	0.0179737
Holophagae	0	0	0	0	6.3	0.182636
UBA9042	0	0	0	0	4.1	0.118858
Verrucomicrobiae	0	0	0.09	0.00821074	0.16	0.00463837
UBA11346	0	0	2	0.182461	0	0
Bacteroidia	0.0333333	0.0070272	0.00833333	0.000760254	0	0

## Sheet: NO2-→NO
NO2-→NO	Control		Short		Long
Gammaproteobacteria	2.05111	0.807568	1.98	0.686079	0.38	0.0302455
Verrucomicrobiae	0.37	0.145677	0.25	0.0866261	5.95	0.473581
Alphaproteobacteria	0.11875	0.0467545	0.046875	0.0162424	0.33125	0.0263653
Gemmatimonadetes	0	0	0.609091	0.211053	0.345455	0.0274959
UBA9042	0	0	0	0	5	0.397967
Polyangia	0	0	0	0	0.557143	0.0443449

## Sheet: NO→N2O
NO→N2O	Control		Short		Long
Gammaproteobacteria	2.14	0.772563	1.79111	0.319423	0.855556	0.0415153
Verrucomicrobiae	0.32	0.115523	0.18	0.0321008	2.88	0.13975
Polyangia	0	0	1.87143	0.333747	2.51429	0.122004
Vicinamibacteria	0.2	0.0722022	0.4	0.0713352	5.9	0.286294
Blastocatellia	0	0	0	0	4.7	0.228065
Holophagae	0	0	0	0	3.7	0.17954
Alphaproteobacteria	0	0	0.053125	0.0094742	0	0
UBA11346	0	0	1.2	0.214006	0	0
Bacteroidia	0	0	0.0416667	0.00743075	0.0583333	0.00283059
Planctomycetia	0.01	0.00361011	0.07	0.0124837	0	0
Chlamydiia	0.1	0.0361011	0	0	0	0

## Sheet: N2O→N2
N2O→N2	Control		Short		Long
Bacteroidia	6.05	0.575209	0.191667	0.0187148	3.95	0.200708
Gemmatimonadetes	1.66364	0.158172	7.95455	0.776701	0.663636	0.0337208
UBA1135	2.7	0.256705	1.26667	0.12368	15.0667	0.765571
Polyangia	0.0142857	0.00135823	0.628571	0.0613752	0	0
Verrucomicrobiae	0.09	0.00855682	0.2	0.0195285	0	0

## Sheet: CO2-fixation
CO2-fixation	Control		Short		Long
Gammaproteobacteria	4.10688	0.99568	3.57782	0.598531	32.7717	0.994952
Gemmatimonadetes	0.0178195	0.00432021	2.39985	0.401469	0.0132269	0.000401571
Cyanobacteriia	0	0	0	0	0.153037	0.00464623

## Sheet: Fermentation
Fermentation	Control		Short		Long
Gammaproteobacteria	1.88222	0.647318	1.39778	0.246034	1.56	0.162485
Alphaproteobacteria	0.36875	0.126817	0.278125	0.0489551	0.271875	0.0283177
Gemmatimonadetes	0.0181818	0.00625293	1.01818	0.179219	0.0454545	0.0047344
Polyangia	0.0285714	0.00982604	1.05714	0.186076	0.328571	0.034223
Verrucomicrobiae	0.16	0.0550258	0.24	0.0422444	0.38	0.0395796
UBA1135	0	0	0.166667	0.0293364	1.46667	0.152763
Actinomycetia	0.05	0.0171956	0.4	0.0704073	0.216667	0.0225673
Planctomycetia	0	0	0.29	0.0510453	0.09	0.00937412
Bacteroidia	0	0	0.0333333	0.00586728	0.241667	0.0251712
Unclassified Bacteria	0.2	0.0687823	0	0	1.2	0.124988
Vicinamibacteria	0.1	0.0343911	0.2	0.0352037	0.8	0.0833255
Terriglobia	0	0	0	0	0.8	0.0833255
Blastocatellia	0	0	0	0	0.6	0.0624941
UBA11346	0	0	0.6	0.105611	0	0
Holophagae	0	0	0	0	0.5	0.0520784
Desulfovibrionia	0	0	0	0	0.3	0.0312471
UBA9042	0	0	0	0	0.3	0.0312471
Cyanobacteriia	0	0	0	0	0.2	0.0208314
Spirochaetia	0	0	0	0	0.2	0.0208314
Chlamydiia	0.1	0.0343911	0	0	0	0
Clostridia	0	0	0	0	0.1	0.0104157
